# Supplementary material for: Synthesis, Characterization, and Soil Burial Degradation of Biobased Polyurethanes
Source: Polymers (Basel). 2022 Nov 16;14(22):4948. doi: 10.3390/polym14224948 (PMC9698155; doi:10.3390/polym14224948)
Supplement: Supplementary file 1 [file polymers-14-04948-s001.zip]

Archive with 1 entries (1 files):
- polymers-2014364-supplementary.pdf
